# Supplementary material for: Degradable Polymer-Based Oil–Water Separation Materials Prepared by High Internal Phase Emulsion Templating Method and Silica-Modification
Source: Polymers (Basel). 2025 Dec 6;17(24):3254. doi: 10.3390/polym17243254 (PMC12737294; doi:10.3390/polym17243254)
Supplement: Supplementary file 1 [file polymers-17-03254-s001.zip]

Archive with 1 entries (1 files):
- polymers-3989526-supplementary.pdf
